# Supplementary material for: Chemical induction of leaf senescence and powdery mildew resistance involves ethylene-mediated chlorophyll degradation and ROS metabolism in cucumber
Source: Hortic Res. 2022 May 17;9:uhac101. doi: 10.1093/hr/uhac101 (PMC9250653; doi:10.1093/hr/uhac101)
Supplement: Web_Material_uhac101 [file web_material_uhac101.zip]

Archive with 2 entries (2 files):
- Supplementary data.docx
- Table S1.xlsx
