# Supplementary material for: Chemical induction of leaf senescence and powdery mildew resistance involves ethylene-mediated chlorophyll degradation and ROS metabolism in cucumber
Source: Hortic Res. 2022 May 17;9:uhac101. doi: 10.1093/hr/uhac101 (PMC9250653; doi:10.1093/hr/uhac101)
Supplement: Web_Material_uhac101 [file web_material_uhac101.zip › Table S1.xlsx]

## Sheet: Sheet1
Table S1：Primers used in this work.
Primer Name	Sequence (5'-3')	Note
CsNYC1-5	TGATGATATGTTGCCGAGAG	For qPCR
CsNYC1-3	AGTTCTGCCTGTAACGACTT
CsNYE1-5	GTCCATGGAGATGTGGATTT	For qPCR
CsNYE1-3	AGCAAGCCCAATTCCCACAT
CsPPH-5	CCATGAGAATTCAGTACCAG	For qPCR
CsPPH-3	AGGGACTTCATCATGAGGGC
CsPAO-5	GACATGATTGTTCTTCAGGG	For qPCR
CsPAO-3	TCAGCCAATTTCGGAATGCT
CsRCCR-5	TTCGAGTATGGGTAGACGAA	For qPCR
CsRCCR-3	ATCTTGGCAAACTAGAACCC
CsEIN3-5	CAGCTCATTCAACTTAGGGA	For qPCR
CsEIN3-3	GGAGGAACTCACATGTATAG
CsNPR1-5	GGCGTAAGGATCCTAATATC	For qPCR
CsNPR1-3	CCGATCTTTGTTAGATACCTG
CsRBOHA-5	GTTCTGGCATTGCAAATGTC	For qPCR
CsRBOHA-3	TTGGGAAGTCCAATCTCCTA
CsRBOHB-5	ATTCTCAGAGGTTTGTCAGC	For qPCR
CsRBOHB-3	CAATTCCCAAACCCACTAGT
CsRBOHC-5	ATGCCTTCTGGTATTCACAC	For qPCR
CsRBOHC-3	TATATGATCCAGAGCGGAAG
CsRBOHD-5	GCCCAAGCTCTTAATAGATG	For qPCR
CsRBOHD-3	TTACCCCCATCTGCTATTGA
CsRBOHE-5	CATGTCAACTCTAGACCTCT	For qPCR
CsRBOHE-3	ACTAACAAAAGGTGTGGCTC
Csa7G049140-5	CCGAACTCGCATCTACAATG	For qPCR
Csa7G049140-3	GAGTTCTTGGTCCGAATGAA
Csa4G285730-5	AGACGCAGTCACCTTGGCAT	For qPCR
Csa4G285730-3	GATAGAGCAACGAGATCGGT
Csa4G285740-5	GTTCGATAGAGTAGATCTTG	For qPCR
Csa4G285740-3	TTCACAAACGTGTCTCGGCC
Csa4G285750-5	GTTGGGCTGGATAGCACTGA	For qPCR
Csa4G285750-3	TTACCGGGTCGAAATTGGCT
Csa4G285780-5	AGCCAATAGAACTGGAACC	For qPCR
Csa4G285780-3	AAGCGTTGTGTCGGGTCTT
Csa5G167220-5	GTCCTTTTGAACCTCTTGCA	For qPCR
Csa5G167220-3	GCCTCCAAAAGCATGTCTCT
Csa6G083540-5	GCCATCTCCCTCCATATCAT	For qPCR
Csa6G083540-3	GTTCATTGATGGATCTGCCT
Csa6G213910-5	AGGCCAAGCAAGGTGTGTAA	For qPCR
Csa6G213910-3	GGAGCAACCCCTTATTATTC
Csa6G490230-5	GGAGGATATCATTGCGAAAT	For qPCR
Csa6G490230-3	CTGTAAGTTCTGTCGCAGCA
CsACS1-5	GGGTCTTGCCGAGAATCAACTATC	For qPCR
CsACS1-3	ATGCGGGTAAGCCGTGGTAATC
CsACS1-2-5	TCAGCTTTCTCCCGACTTGCTTG	For qPCR
CsACS1-2-3	GGAGACCTTCGTCGGTACAAATCG
CsACTIN-5	TTCTCCGTTTGGACCTTGCT	For qPCR
CsACTIN-3	TGTCACGGACAATTTCCCGT
CsICS1-5	GTTCCAATCCAACAACGAAT	For qPCR
CsICS1-3	CTTGATAGACGCCCAATCG
CsPR1-5	GTAAGGTCCGCCAGAGTTCA	For qPCR
CsPR1-3	CCTCAAGACTTGGTCGGTGT
CsEF1a-5	CCAAGGCAAGGTACGATGAAA	For qPCR
CsEF1a-3	AGAGATGGGAACGAAGGGGAT
CsWRKY27-5	CCTTTGAGCTATGACCG	For qPCR
CsWRKY27-3	ACTCAACCCACTTGATGA
CsERF1-5	AAACATCGTGAAGGGCA	For qPCR
CsERF1-3	GGTATGACCTATTTGGTGG
CsEIN2-5	GGTGCCTACTCAAGATGCAA	For qPCR
CsEIN2-3	TTGTACCCTCTGACTCTTGG
CsAOS1(Csa7G075600)-5	ACAGGAAGCTCTACGAATCG	For qPCR
CsAOS1(Csa7G075600)-3	GAATCGGCAACAACACTTTC
CsAOS2(Csa7G075590)-5	TGAAGTCGGTCGTGTACGAA	For qPCR
CsAOS2(Csa7G075590)-3	GTAGCAAACGGCTGATAACC
qACOT(Csa3G122430)-5	ATCAAGCCTTGCATAGGTGT	For qPCR
qACOT(Csa3G122430)-3	TTAAAGGTCGATGGAACCAC
AtICS1-5	CCCGCAAGAAGTATGAGTCATGT	For qPCR
AtICS1-3	AGTTCAGAGACGGCGGAGATTAG
AtACTIN2-5	GGCTCCTCTTAACCCAAAGGC	For qPCR
AtACTIN2-3	CACACCATCACCAGAATCCAG
AtACS1-5	GGTGGAGAACTGGAGTTAGA	For qPCR
AtACS1-3	CTTGATACCGGTTTCTTGGG
AtACS2-5	TCATGGGAAAAGCTAGAGGTGGAAG	For qPCR
AtACS2-3	TCAACGGTTAATTTGAAATTGTCGG
AtACS5-5	TCGACATCTGCGAATGAGACT	For qPCR
AtACS5-3	TCTCCATTTAAGATCTCTATCAAATCC
AtACS9-5	AACTCGTGTCCGGTCTAGAA	For qPCR
AtACS9-3	GCTCAAGTTCTGCTTCGA
P1-probe-5	TAACAGATTAATGTAAATAAAATTCGATATGGAAGTTTGAAAGCATTTAGATAGAATAGCATGTAGTCTAAAAATGTATTTAGTGGCC	For EMSA
P1-probe-3	GGCCACTAAATACATTTTTAGACTACATGCTATTCTATCTAAATGCTTTCAAACTTCCATATCGAATTTTATTTACATTAATCTGTTA
P2-probe-5	TTCTGTAAAATTAGATGTAGTTTCATTCAG	For EMSA
P2-probe-3	CTGAATGAAACTACATCTAATTTTACAGAA
P4-probe-5	TCGAGTTGGTTCAATGTAGCCCTACCTTTC	For EMSA
P4-probe-3	GAAAGGTAGGGCTACATTGAACCAACTCGA
P5-probe-5	ATTATCTTCAAGTTATGTACCTACTTTGTT	For EMSA
P5-probe-3	AACAAAGTAGGTACATAACTTGAAGATAAT
CsP1-5	ACTGCTTGTATTTTTGGGTC	For ChIP-qPCR
CsP1-3	ACCGTCTCTGTTTTTGACTT
CsP2-5	CTGATGGGGTTTGTTTTAGA	For ChIP-qPCR
CsP2-3	CGTGTTAAGGATTAAACTCC
CsP3-5	CCTTTCCTATCGTCTAATTCC	For ChIP-qPCR
CsP3-3	GAAGTTTAGGTGTTTACCTG
CsP4-5	TGGCTACTTGAAACCCTCAA	For ChIP-qPCR
CsP4-3	TAGTAGGTGGTAAGGTAGTC
CsP5-5	GAAGTGCTTTCAAAACTGCT	For ChIP-qPCR
CsP5-3	GTACTGATAGTGTGTACTAG
CsP6-5	GGTAATTTCCATCGCTTGCA	For ChIP-qPCR
CsP6-3	TCTCTCTTTGTACGAACGGT
CsP7-5	GGTCCAATAAAATGGAATTG	For ChIP-qPCR
CsP7-3	ACGAGATGAGTAGTTTATC
CsP8-5	CAACATACCACCGTTAGTT	For ChIP-qPCR
CsP8-3	CCATCTAATTACCTATTTTGCCC
CsP9-5	GATCATAATTTCCATGTGTCG	For ChIP-qPCR
CsP9-3	GAATATACTATGGAAAGGC
CsP10-5	CTCCCTTTTCTCCTTCTTCC	For ChIP-qPCR
CsP10-3	GGTGAAGAACAGAGAGAATTG
CsP11-5	CACACGTTAACTTAGTT	For ChIP-qPCR
CsP11-3	TTACCATGTATGAAGTG
CsP12-5	GTTGAGAGGTTTTATTC	For ChIP-qPCR
CsP12-3	CTAAAACCACTTGTAGTAGG
CsP13-5	GATGACACGAATGGTAGTTC	For ChIP-qPCR
CsP13-3	AAATTTTCTTCCTCCCC
CsP14-5	CTCCGCCTATACATAAC	For ChIP-qPCR
CsP14-3	GAGCTGCTCTTATTATT
CsP15-5	CGAAATCAAGGGTAAAATGG	For ChIP-qPCR
CsP15-3	GATTTGATGCAACCAAAAAG
CsP16-5	CATCAAACTTTCTATAGCTC	For ChIP-qPCR
CsP16-3	TGAGCTTTCATAAAAGCC
CsP17-5	AATACTGAGGTCATGCATG	For ChIP-qPCR
CsP17-3	TTCGACTTAACTCGTACATG
CsP18-5	GCTAGTCAAAACATAACTG	For ChIP-qPCR
CsP18-3	ACTAAACAGAATGTCAC
CDS1-5	TCCAGAATTCAACAAGG	For ChIP-qPCR
CDS1-3	AAGCCCAATTCCCACATG
CDS2-5	GGCACTATACTTTGCAG	For ChIP-qPCR
CDS2-3	GCTAATCTCGGCGATCT
CDS3-5	CCTTTACTTGGCGATC	For ChIP-qPCR
CDS3-3	CGAGCACTACATACAATAG
CDS4-5	CTCAAAGAGCTCTGATGG	For ChIP-qPCR
CDS4-3	CAAGGAAGAAGACGATCC
CDS5-5	AGATTCAGAAACAGCA	For ChIP-qPCR
CDS5-3	GAATGATAATTGAGAGCC
CDS6-5	ACGTCATGGGTTACTGTG	For ChIP-qPCR
CDS6-3	GTGTTACGACAAACGG
CDS7-5	AGCTAAGGCGAAGCAT	For ChIP-qPCR
CDS7-3	TGCTTTCGACACATGG
CDS8-5	GCTTCGATTTCGAGATC	For ChIP-qPCR
CDS8-3	GCTTTAGCAACCGCTT
CDS9-5	TTCGGTCTGCCTCTTCT	For ChIP-qPCR
CDS9-3	AGCGTCACGAGCAGACAT
pCsNYE1-XhoI-5	CGCCTCGAGTTATATAGTTGTCCCATGTT	For pGreen II-0800-LUC vector
pCsNYE1-HindIII-3	CGCAAGCTTCTATAAAAATTAAAATCAGAG
pCsPPH-XhoI-5	GCGCTCGAGCTATCAATGATGACTTAAG	For pGreen II-0800-LUC vector
pCsPPH-BamHI-3	ATAGGATCCGCCTAGGAGACAGTTCTGC
pCsPAO-XhoI-5	AGACTCGAGCTCGCCAAACCTTTCCTATC	For pGreen II-0800-LUC vector
pCsPAO-HindIII-3	CGGAAGCTTTAAAGAAAAAACAGTGAAGG
pCsRCCR-SalI-5	ATCGTCGACGTTCAATGTAGCCCTACCTT	For pGreen II-0800-LUC vector
pRCCR-BamHI-3	AGCGGATCCTGGTAGTGAGTTTCTTCATC
pCsRBOHA-XhoI-5	GCGCTCGAGTTTGAATAATCTTCATATCTTC	For pGreen II-0800-LUC vector
pCsRBOHA-BamHI-3	CGAGGATCCTGTTGGATCTGAATCTGAAT
pCsRBOHB-XhoI-5	CCGCTCGAGGAATTACATTATAGTCCAATTTG	For pGreen II-0800-LUC vector
pCsRBOHB-HindIII-3	CGCAAGCTTAATTAGGTGAAGAACAGAGAG
pCsRBOHC-XhoI-5	GCGCTCGAGGAAACATTGTAAAAAAATG	For pGreen II-0800-LUC vector
pCsRBOHC-BamHI-3	CGCGGATCCTGATTAATTATCAAGCAGAC
pCsRBOHD-XhoI-5	CGCCTCGAGGAACATCAAACTTTCTATAG	For pGreen II-0800-LUC vector
pCsRBOHD-HindIII-3	CGCAAGCTTTGATGGAAAACAAATATTCC
pCsRBOHE-XhoI-5	CGCCTCGAGCTCAAAATAATGGTAAAATA	For pGreen II-0800-LUC vector
pCsRBOHE-BamHI-3	ATAGGATCCTGAAGAAGGTAAGGGGGAGA
CsEIN3-KpnI-5	CGCGGTACCATGATGATGATGTTCAACGA	For pCHF3 vector
CsEIN3-XbaI-3-1	GCGTCTAGATTAATGATACCATAATGG
CsNPR1-SacI-5	ACAGAGCTCATGGACAATGCCAATGATCC	For pCHF3 vector
CsNPR1-PstI-3	AGGCTGCAGTCATTTTCTCCTAGCTTTATG
CsEIN3-TY-pMAL-SalI-5	GGCGGCCGCGATATCGTCGACATGATGATGATGTTCAACGA	For pMAL-c5g vector
CsEIN3-TY-pMAL-SalI-3	AGGGAATTCGGATCCGTCGACTTAATGATACCATAATGGAA
2xFlag-KpnI-XbaI-5	CGACTACAAGGACGACGATGACAAGCATGAGGATTACAAAGACGATGACGATAAGTAAT	For pCHF3 vector
2xFlag-XbaI-KpnI-3	CTAGATTACTTATCGTCATCGTCTTTGTAATCCTCATGCTTGTCATCGTCGTCCTTGTAGTCGGTAC
CsEIN3-KpnI-5	CGCGGTACCATGATGATGATGTTCAACGA	For pCHF3 vector
CsEIN3-2xFlag-XbaI-3	GCCTCTAGATTACTTATCGTCATCGTCTTTGTAATCCTCATGCTTGTCATCGTCGTCCTTGTAGTCATGATACCATAATGG
CsNPR1-SacI-5	ACAGAGCTCATGGACAATGCCAATGATCC	For pCHF3 vector
CsNPR1-PstI-3	AGGCTGCAGTCATTTTCTCCTAGCTTTATG
CsEIN3-RNAi-NcoI-5	CGCCCATGGATGATGATGATGTTCA	For RNAi vector
CsEIN3-RNAi-PstI-3	ATACTGCAGCCATCATTTCGTCCA
CsEIN3-RNAi-AS-SalI-5	ATAGTCGACCCATCATTTCGTCCAG	For RNAi vector
CsEIN3-RNAi-AS-SpeI-3	CGCACTAGTATGATGATGATGTTCA
